# Supplementary material for: Accounting for biotic spatial variability in fields: Case of resistance screening against sunflower Verticillium wilt
Source: PLoS One. 2017 Aug 17;12(8):e0181050. doi: 10.1371/journal.pone.0181050 (PMC5560633; doi:10.1371/journal.pone.0181050)
Supplement: S1 File — Each line represents a code to apply on the dataset. (TXT) [file pone.0181050.s001.txt]

dummy <- rep(1, 128)
Symptomatic<- cbind(Symptomatic, dummy)

null.model <- lme(fixed = VWS1R ~ 1, data = Symptomatic, random = ~ 1 | dummy)
summary(null.model)
cs1Exp <- corExp(1, form = ~ X + Y)
cs1Exp <- Initialize(cs1Exp, Melo41)
corMatrix(cs1Exp)[1:10, 1:4]

exp.sp <- update(null.model, correlation = corExp(1, form = ~ X + Y), method = "ML")
summary(exp.sp)

gau.sp <- update(null.model, correlation = corGaus(1, form = ~ X + Y), method = "ML")
summary(gau.sp)

sph.sp <- update(null.model, correlation = corSpher(1, form = ~ X + Y), method = "ML")
summary(sph.sp)
