# Supplementary material for: Accounting for biotic spatial variability in fields: Case of resistance screening against sunflower Verticillium wilt
Source: PLoS One. 2017 Aug 17;12(8):e0181050. doi: 10.1371/journal.pone.0181050 (PMC5560633; doi:10.1371/journal.pone.0181050)
Supplement: S2 File — Each line represents a code to apply on the dataset. (TXT) [file pone.0181050.s002.txt]

library(gstat)
##Change directory to working directory##
##Import checks information file##
Symptomatic.Checks <- read.table("", header=TRUE, sep="\t", na.strings="NA", dec=".", strip.white=TRUE)
Symptomatic.trait<-Symptomatic.Checks$VWS1R
hist(Symptomatic.trait)
#hist(Symptomatic.Checks$DeltaFW)

##Summarize data for validation##
class(Symptomatic.Checks)
names(Symptomatic.Checks)
coordinates(Symptomatic.Checks) = ~X+Y
class(Symptomatic.Checks)
summary(Symptomatic.Checks)

##Graph for Checks value according to field map")## 
bubble(Symptomatic.Checks, "VWS1R",col=c("#00ff0088", "#00ff0088"), main = "Checks VWS1R")

##Import Grid##
field.Grid<-read.table("//FRSSWFPA01/u743599$/Documents/Stat/Geostat verti/fieldgrid280214/field.Grid", header=T, sep="\t")

summary(field.Grid)
class(field.Grid)
coordinates(field.Grid) = ~X+Y
class(field.Grid)

gridded(field.Grid) = TRUE
class(field.Grid)

##look at graph distance to river##
image(field.Grid["VWS1R"])
title("VWS1R")


##Krigeage for complete grid##
Symptomatic.krig = krige(VWS1R~1, Symptomatic.Checks, field.Grid)
class(Symptomatic.krig)
spplot(Symptomatic.krig["var1.pred"], main = "Checks VWS1R inverse distance weighted interpolation")

##Variogram##
#Delta.FW.vgm = variogram(log(VWS1R)~1, Symptomatic.Checks)
Symptomatic.vgm = variogram(VWS1R~1, Symptomatic.Checks)
Symptomatic.vgm

##Fitting Variogram##
Symptomatic.fit = fit.variogram(Symptomatic.vgm, model = vgm(1, "Sph", 200, 1))
Symptomatic.fit
plot(Symptomatic.vgm, Symptomatic.fit)


##Kriging##
Symptomatic.krige = krige(VWS1R~1, Symptomatic.Checks, field.Grid, model = Symptomatic.fit)
spplot(Symptomatic.krige["var1.pred"], main = "Krigeage of Checks values")

showData(Symptomatic.krige)
