# Supplementary material for: Accounting for biotic spatial variability in fields: Case of resistance screening against sunflower Verticillium wilt
Source: PLoS One. 2017 Aug 17;12(8):e0181050. doi: 10.1371/journal.pone.0181050 (PMC5560633; doi:10.1371/journal.pone.0181050)
Supplement: S3 File — The dataset contains the geographic coordinates of control plot and the disease notation of each plot that will be extrapolated using the Kriging method. (TXT) [file pone.0181050.s003.txt]

Y	X	ABBRC	VWS1R	VWS2R
2.00	9.00	SYMPTOMATIC	3.00	5.00
4.00	9.00	SYMPTOMATIC	3.00	4.00
6.00	9.00	SYMPTOMATIC	3.00	3.00
8.00	9.00	SYMPTOMATIC	5.00	6.00
10.00	9.00	SYMPTOMATIC	4.00	4.00
12.00	9.00	SYMPTOMATIC	4.00	4.00
14.00	9.00	SYMPTOMATIC	4.00	3.00
16.00	9.00	SYMPTOMATIC	4.00	4.00
18.00	9.00	SYMPTOMATIC	4.00	4.00
3.00	23.00	SYMPTOMATIC	3.00	5.00
5.00	23.00	SYMPTOMATIC	3.00	4.00
7.00	23.00	SYMPTOMATIC	3.00	3.00
9.00	23.00	SYMPTOMATIC	5.00	4.00
11.00	23.00	SYMPTOMATIC	4.00	4.00
13.00	23.00	SYMPTOMATIC	4.00	4.00
15.00	23.00	SYMPTOMATIC	4.00	4.00
17.00	23.00	SYMPTOMATIC	5.00	4.00
19.00	23.00	SYMPTOMATIC	5.00	4.00
2.00	33.00	SYMPTOMATIC	4.00	4.00
6.00	33.00	SYMPTOMATIC	3.00	4.00
8.00	33.00	SYMPTOMATIC	3.00	5.00
10.00	33.00	SYMPTOMATIC	5.00	5.00
12.00	33.00	SYMPTOMATIC	3.00	3.00
14.00	33.00	SYMPTOMATIC	5.00	5.00
16.00	33.00	SYMPTOMATIC	5.00	4.00
18.00	33.00	SYMPTOMATIC	6.00	5.00
3.00	47.00	SYMPTOMATIC	2.00	5.00
7.00	47.00	SYMPTOMATIC	5.00	7.00
9.00	47.00	SYMPTOMATIC	6.00	6.00
11.00	47.00	SYMPTOMATIC	6.00	6.00
13.00	47.00	SYMPTOMATIC	5.00	6.00
15.00	47.00	SYMPTOMATIC	5.00	6.00
17.00	47.00	SYMPTOMATIC	5.00	5.00
19.00	47.00	SYMPTOMATIC	5.00	5.00
2.00	57.00	SYMPTOMATIC	5.00	6.00
6.00	57.00	SYMPTOMATIC	5.00	6.00
10.00	57.00	SYMPTOMATIC	6.00	7.00
12.00	57.00	SYMPTOMATIC	5.00	6.00
14.00	57.00	SYMPTOMATIC	4.00	7.00
16.00	57.00	SYMPTOMATIC	5.00	4.00
18.00	57.00	SYMPTOMATIC	4.00	5.00
20.00	57.00	SYMPTOMATIC	4.00	4.00
22.00	57.00	SYMPTOMATIC	5.00	5.00
24.00	57.00	SYMPTOMATIC	4.00	5.00
26.00	57.00	SYMPTOMATIC	5.00	6.00
3.00	71.00	SYMPTOMATIC	4.00	6.00
7.00	71.00	SYMPTOMATIC	5.00	5.00
11.00	71.00	SYMPTOMATIC	6.00	6.00
13.00	71.00	SYMPTOMATIC	4.00	7.00
15.00	71.00	SYMPTOMATIC	4.00	5.00
17.00	71.00	SYMPTOMATIC	4.00	4.00
19.00	71.00	SYMPTOMATIC	4.00	5.00
21.00	71.00	SYMPTOMATIC	4.00	5.00
23.00	71.00	SYMPTOMATIC	6.00	6.00
25.00	71.00	SYMPTOMATIC	4.00	4.00
27.00	71.00	SYMPTOMATIC	5.00	5.00
2.00	81.00	SYMPTOMATIC	5.00	6.00
4.00	81.00	SYMPTOMATIC	5.00	4.00
8.00	81.00	SYMPTOMATIC	6.00	6.00
10.00	81.00	SYMPTOMATIC	6.00	6.00
12.00	81.00	SYMPTOMATIC	5.00	7.00
14.00	81.00	SYMPTOMATIC	5.00	7.00
16.00	81.00	SYMPTOMATIC	5.00	6.00
18.00	81.00	SYMPTOMATIC	4.00	5.00
20.00	81.00	SYMPTOMATIC	5.00	4.00
22.00	81.00	SYMPTOMATIC	5.00	6.00
24.00	81.00	SYMPTOMATIC	5.00	5.00
26.00	81.00	SYMPTOMATIC	6.00	6.00
3.00	95.00	SYMPTOMATIC	6.00	6.00
5.00	95.00	SYMPTOMATIC	6.00	7.00
9.00	95.00	SYMPTOMATIC	5.00	6.00
11.00	95.00	SYMPTOMATIC	6.00	6.00
13.00	95.00	SYMPTOMATIC	5.00	6.00
15.00	95.00	SYMPTOMATIC	6.00	7.00
17.00	95.00	SYMPTOMATIC	5.00	5.00
19.00	95.00	SYMPTOMATIC	5.00	5.00
21.00	95.00	SYMPTOMATIC	3.00	3.00
23.00	95.00	SYMPTOMATIC	5.00	5.00
25.00	95.00	SYMPTOMATIC	5.00	5.00
27.00	95.00	SYMPTOMATIC	6.00	5.00
2.00	105.00	SYMPTOMATIC	5.00	6.00
4.00	105.00	SYMPTOMATIC	5.00	6.00
6.00	105.00	SYMPTOMATIC	6.00	6.00
8.00	105.00	SYMPTOMATIC	6.00	7.00
10.00	105.00	SYMPTOMATIC	5.00	6.00
12.00	105.00	SYMPTOMATIC	6.00	6.00
14.00	105.00	SYMPTOMATIC	4.00	6.00
16.00	105.00	SYMPTOMATIC	5.00	6.00
18.00	105.00	SYMPTOMATIC	4.00	4.00
20.00	105.00	SYMPTOMATIC	3.00	5.00
24.00	105.00	SYMPTOMATIC	5.00	4.00
26.00	105.00	SYMPTOMATIC	5.00	6.00
3.00	119.00	SYMPTOMATIC	6.00	7.00
5.00	119.00	SYMPTOMATIC	7.00	7.00
7.00	119.00	SYMPTOMATIC	7.00	8.00
9.00	119.00	SYMPTOMATIC	6.00	7.00
11.00	119.00	SYMPTOMATIC	6.00	6.00
13.00	119.00	SYMPTOMATIC	6.00	6.00
15.00	119.00	SYMPTOMATIC	6.00	5.00
17.00	119.00	SYMPTOMATIC	5.00	5.00
19.00	119.00	SYMPTOMATIC	5.00	4.00
21.00	119.00	SYMPTOMATIC	4.00	3.00
25.00	119.00	SYMPTOMATIC	4.00	4.00
27.00	119.00	SYMPTOMATIC	5.00	3.00
16.00	129.00	SYMPTOMATIC	5.00	5.00
18.00	129.00	SYMPTOMATIC	5.00	5.00
20.00	129.00	SYMPTOMATIC	4.00	3.00
22.00	129.00	SYMPTOMATIC	5.00	4.00
24.00	129.00	SYMPTOMATIC	5.00	4.00
26.00	129.00	SYMPTOMATIC	5.00	4.00
17.00	143.00	SYMPTOMATIC	5.00	5.00
19.00	143.00	SYMPTOMATIC	4.00	4.00
21.00	143.00	SYMPTOMATIC	4.00	4.00
23.00	143.00	SYMPTOMATIC	5.00	5.00
25.00	143.00	SYMPTOMATIC	4.00	4.00
27.00	143.00	SYMPTOMATIC	5.00	4.00
20.00	153.00	SYMPTOMATIC	3.00	4.00
22.00	153.00	SYMPTOMATIC	5.00	6.00
24.00	153.00	SYMPTOMATIC	4.00	3.00
26.00	153.00	SYMPTOMATIC	4.00	3.00
21.00	167.00	SYMPTOMATIC	5.00	5.00
23.00	167.00	SYMPTOMATIC	5.00	6.00
25.00	167.00	SYMPTOMATIC	5.00	5.00
27.00	167.00	SYMPTOMATIC	6.00	6.00
26.00	177.00	SYMPTOMATIC	5.00	6.00
27.00	191.00	SYMPTOMATIC	6.00	6.00
26.00	201.00	SYMPTOMATIC	5.00	7.00
27.00	215.00	SYMPTOMATIC	6.00	6.00
