# Supplementary material for: Accounting for biotic spatial variability in fields: Case of resistance screening against sunflower Verticillium wilt
Source: PLoS One. 2017 Aug 17;12(8):e0181050. doi: 10.1371/journal.pone.0181050 (PMC5560633; doi:10.1371/journal.pone.0181050)
Supplement: S4 File — The dataset contains the geographic coordinates for each field plots to draw the field for further extrapolation. (GRID) [file pone.0181050.s004.Grid]

Y	X	VWS1R	VWS2R
27	219	1	1
26	219	1	1
27	217	1	1
26	217	1	1
27	215	1	1
26	215	1	1
27	213	1	1
26	213	1	1
27	211	1	1
26	211	1	1
27	209	1	1
26	209	1	1
27	207	1	1
26	207	1	1
27	205	1	1
26	205	1	1
27	203	1	1
26	203	1	1
27	201	1	1
26	201	1	1
27	199	1	1
26	199	1	1
27	197	1	1
26	197	1	1
27	195	1	1
26	195	1	1
27	193	1	1
26	193	1	1
27	191	1	1
26	191	1	1
27	189	1	1
26	189	1	1
27	187	1	1
26	187	1	1
27	185	1	1
26	185	1	1
27	183	1	1
26	183	1	1
27	181	1	1
26	181	1	1
27	179	1	1
26	179	1	1
27	177	1	1
26	177	1	1
27	175	1	1
26	175	1	1
27	173	1	1
26	173	1	1
27	171	1	1
26	171	1	1
25	171	1	1
24	171	1	1
23	171	1	1
22	171	1	1
21	171	1	1
20	171	1	1
19	171	1	1
18	171	1	1
27	169	1	1
26	169	1	1
25	169	1	1
24	169	1	1
23	169	1	1
22	169	1	1
21	169	1	1
20	169	1	1
19	169	1	1
18	169	1	1
27	167	1	1
26	167	1	1
25	167	1	1
24	167	1	1
23	167	1	1
22	167	1	1
21	167	1	1
20	167	1	1
19	167	1	1
18	167	1	1
17	166	1	1
16	166	1	1
27	165	1	1
26	165	1	1
25	165	1	1
24	165	1	1
23	165	1	1
22	165	1	1
21	165	1	1
20	165	1	1
19	165	1	1
18	165	1	1
17	165	1	1
16	165	1	1
17	164	1	1
16	164	1	1
27	163	1	1
26	163	1	1
25	163	1	1
24	163	1	1
23	163	1	1
22	163	1	1
21	163	1	1
20	163	1	1
19	163	1	1
18	163	1	1
17	163	1	1
16	163	1	1
17	162	1	1
16	162	1	1
27	161	1	1
26	161	1	1
25	161	1	1
24	161	1	1
23	161	1	1
22	161	1	1
21	161	1	1
20	161	1	1
19	161	1	1
18	161	1	1
17	161	1	1
16	161	1	1
17	160	1	1
16	160	1	1
27	159	1	1
26	159	1	1
25	159	1	1
24	159	1	1
23	159	1	1
22	159	1	1
21	159	1	1
20	159	1	1
19	159	1	1
18	159	1	1
17	159	1	1
16	159	1	1
17	158	1	1
16	158	1	1
27	157	1	1
26	157	1	1
25	157	1	1
24	157	1	1
23	157	1	1
22	157	1	1
21	157	1	1
20	157	1	1
19	157	1	1
18	157	1	1
17	157	1	1
16	157	1	1
17	156	1	1
16	156	1	1
27	155	1	1
26	155	1	1
25	155	1	1
24	155	1	1
23	155	1	1
22	155	1	1
21	155	1	1
20	155	1	1
19	155	1	1
18	155	1	1
17	155	1	1
16	155	1	1
27	153	1	1
26	153	1	1
25	153	1	1
24	153	1	1
23	153	1	1
22	153	1	1
21	153	1	1
20	153	1	1
19	153	1	1
18	153	1	1
27	151	1	1
26	151	1	1
25	151	1	1
24	151	1	1
23	151	1	1
22	151	1	1
21	151	1	1
20	151	1	1
19	151	1	1
18	151	1	1
27	149	1	1
26	149	1	1
25	149	1	1
24	149	1	1
23	149	1	1
22	149	1	1
21	149	1	1
20	149	1	1
19	149	1	1
18	149	1	1
27	147	1	1
26	147	1	1
25	147	1	1
24	147	1	1
23	147	1	1
22	147	1	1
21	147	1	1
20	147	1	1
19	147	1	1
18	147	1	1
17	147	1	1
16	147	1	1
27	145	1	1
26	145	1	1
25	145	1	1
24	145	1	1
23	145	1	1
22	145	1	1
21	145	1	1
20	145	1	1
19	145	1	1
18	145	1	1
17	145	1	1
16	145	1	1
27	143	1	1
26	143	1	1
25	143	1	1
24	143	1	1
23	143	1	1
22	143	1	1
21	143	1	1
20	143	1	1
19	143	1	1
18	143	1	1
17	143	1	1
16	143	1	1
27	141	1	1
26	141	1	1
25	141	1	1
24	141	1	1
23	141	1	1
22	141	1	1
21	141	1	1
20	141	1	1
19	141	1	1
18	141	1	1
17	141	1	1
16	141	1	1
27	139	1	1
26	139	1	1
25	139	1	1
24	139	1	1
23	139	1	1
22	139	1	1
21	139	1	1
20	139	1	1
19	139	1	1
18	139	1	1
17	139	1	1
16	139	1	1
27	137	1	1
26	137	1	1
25	137	1	1
24	137	1	1
23	137	1	1
22	137	1	1
21	137	1	1
20	137	1	1
19	137	1	1
18	137	1	1
17	137	1	1
16	137	1	1
27	135	1	1
26	135	1	1
25	135	1	1
24	135	1	1
23	135	1	1
22	135	1	1
21	135	1	1
20	135	1	1
19	135	1	1
18	135	1	1
17	135	1	1
16	135	1	1
27	133	1	1
26	133	1	1
25	133	1	1
24	133	1	1
23	133	1	1
22	133	1	1
21	133	1	1
20	133	1	1
19	133	1	1
18	133	1	1
17	133	1	1
16	133	1	1
27	131	1	1
26	131	1	1
25	131	1	1
24	131	1	1
23	131	1	1
22	131	1	1
21	131	1	1
20	131	1	1
19	131	1	1
18	131	1	1
17	131	1	1
16	131	1	1
27	129	1	1
26	129	1	1
25	129	1	1
24	129	1	1
23	129	1	1
22	129	1	1
21	129	1	1
20	129	1	1
19	129	1	1
18	129	1	1
17	129	1	1
16	129	1	1
27	127	1	1
26	127	1	1
25	127	1	1
24	127	1	1
23	127	1	1
22	127	1	1
21	127	1	1
20	127	1	1
19	127	1	1
18	127	1	1
17	127	1	1
16	127	1	1
27	125	1	1
26	125	1	1
25	125	1	1
24	125	1	1
23	125	1	1
22	125	1	1
21	125	1	1
20	125	1	1
19	125	1	1
18	125	1	1
17	125	1	1
16	125	1	1
27	123	1	1
26	123	1	1
25	123	1	1
24	123	1	1
21	123	1	1
20	123	1	1
19	123	1	1
18	123	1	1
17	123	1	1
16	123	1	1
15	123	1	1
14	123	1	1
13	123	1	1
12	123	1	1
11	123	1	1
10	123	1	1
9	123	1	1
8	123	1	1
7	123	1	1
6	123	1	1
5	123	1	1
4	123	1	1
3	123	1	1
2	123	1	1
27	121	1	1
26	121	1	1
25	121	1	1
24	121	1	1
21	121	1	1
20	121	1	1
19	121	1	1
18	121	1	1
17	121	1	1
16	121	1	1
15	121	1	1
14	121	1	1
13	121	1	1
12	121	1	1
11	121	1	1
10	121	1	1
9	121	1	1
8	121	1	1
7	121	1	1
6	121	1	1
5	121	1	1
4	121	1	1
3	121	1	1
2	121	1	1
27	119	1	1
26	119	1	1
25	119	1	1
24	119	1	1
21	119	1	1
20	119	1	1
19	119	1	1
18	119	1	1
17	119	1	1
16	119	1	1
15	119	1	1
14	119	1	1
13	119	1	1
12	119	1	1
11	119	1	1
10	119	1	1
9	119	1	1
8	119	1	1
7	119	1	1
6	119	1	1
5	119	1	1
4	119	1	1
3	119	1	1
2	119	1	1
23	118	1	1
22	118	1	1
27	117	1	1
26	117	1	1
25	117	1	1
24	117	1	1
23	117	1	1
22	117	1	1
21	117	1	1
20	117	1	1
19	117	1	1
18	117	1	1
17	117	1	1
16	117	1	1
15	117	1	1
14	117	1	1
13	117	1	1
12	117	1	1
11	117	1	1
10	117	1	1
9	117	1	1
8	117	1	1
7	117	1	1
6	117	1	1
5	117	1	1
4	117	1	1
3	117	1	1
2	117	1	1
23	116	1	1
22	116	1	1
27	115	1	1
26	115	1	1
25	115	1	1
24	115	1	1
23	115	1	1
22	115	1	1
21	115	1	1
20	115	1	1
19	115	1	1
18	115	1	1
17	115	1	1
16	115	1	1
15	115	1	1
14	115	1	1
13	115	1	1
12	115	1	1
11	115	1	1
10	115	1	1
9	115	1	1
8	115	1	1
7	115	1	1
6	115	1	1
5	115	1	1
4	115	1	1
3	115	1	1
2	115	1	1
23	114	1	1
22	114	1	1
27	113	1	1
26	113	1	1
25	113	1	1
24	113	1	1
23	113	1	1
22	113	1	1
21	113	1	1
20	113	1	1
19	113	1	1
18	113	1	1
17	113	1	1
16	113	1	1
15	113	1	1
14	113	1	1
13	113	1	1
12	113	1	1
11	113	1	1
10	113	1	1
9	113	1	1
8	113	1	1
7	113	1	1
6	113	1	1
5	113	1	1
4	113	1	1
3	113	1	1
2	113	1	1
23	112	1	1
22	112	1	1
27	111	1	1
26	111	1	1
25	111	1	1
24	111	1	1
23	111	1	1
22	111	1	1
21	111	1	1
20	111	1	1
19	111	1	1
18	111	1	1
17	111	1	1
16	111	1	1
15	111	1	1
14	111	1	1
13	111	1	1
12	111	1	1
11	111	1	1
10	111	1	1
9	111	1	1
8	111	1	1
7	111	1	1
6	111	1	1
5	111	1	1
4	111	1	1
3	111	1	1
2	111	1	1
23	110	1	1
22	110	1	1
27	109	1	1
26	109	1	1
25	109	1	1
24	109	1	1
23	109	1	1
22	109	1	1
21	109	1	1
20	109	1	1
19	109	1	1
18	109	1	1
17	109	1	1
16	109	1	1
15	109	1	1
14	109	1	1
13	109	1	1
12	109	1	1
11	109	1	1
10	109	1	1
9	109	1	1
8	109	1	1
7	109	1	1
6	109	1	1
5	109	1	1
4	109	1	1
3	109	1	1
2	109	1	1
23	108	1	1
22	108	1	1
27	107	1	1
26	107	1	1
25	107	1	1
24	107	1	1
23	107	1	1
22	107	1	1
21	107	1	1
20	107	1	1
19	107	1	1
18	107	1	1
17	107	1	1
16	107	1	1
15	107	1	1
14	107	1	1
13	107	1	1
12	107	1	1
11	107	1	1
10	107	1	1
9	107	1	1
8	107	1	1
7	107	1	1
6	107	1	1
5	107	1	1
4	107	1	1
3	107	1	1
2	107	1	1
27	105	1	1
26	105	1	1
25	105	1	1
24	105	1	1
21	105	1	1
20	105	1	1
19	105	1	1
18	105	1	1
17	105	1	1
16	105	1	1
15	105	1	1
14	105	1	1
13	105	1	1
12	105	1	1
11	105	1	1
10	105	1	1
9	105	1	1
8	105	1	1
7	105	1	1
6	105	1	1
5	105	1	1
4	105	1	1
3	105	1	1
2	105	1	1
27	103	1	1
26	103	1	1
25	103	1	1
24	103	1	1
21	103	1	1
20	103	1	1
19	103	1	1
18	103	1	1
17	103	1	1
16	103	1	1
15	103	1	1
14	103	1	1
13	103	1	1
12	103	1	1
11	103	1	1
10	103	1	1
9	103	1	1
8	103	1	1
7	103	1	1
6	103	1	1
5	103	1	1
4	103	1	1
3	103	1	1
2	103	1	1
27	101	1	1
26	101	1	1
25	101	1	1
24	101	1	1
21	101	1	1
20	101	1	1
19	101	1	1
18	101	1	1
17	101	1	1
16	101	1	1
15	101	1	1
14	101	1	1
13	101	1	1
12	101	1	1
11	101	1	1
10	101	1	1
9	101	1	1
8	101	1	1
7	101	1	1
6	101	1	1
5	101	1	1
4	101	1	1
3	101	1	1
2	101	1	1
27	99	1	1
26	99	1	1
25	99	1	1
24	99	1	1
23	99	1	1
22	99	1	1
21	99	1	1
20	99	1	1
19	99	1	1
18	99	1	1
17	99	1	1
16	99	1	1
15	99	1	1
14	99	1	1
13	99	1	1
12	99	1	1
11	99	1	1
10	99	1	1
9	99	1	1
8	99	1	1
7	99	1	1
6	99	1	1
5	99	1	1
4	99	1	1
3	99	1	1
2	99	1	1
27	97	1	1
26	97	1	1
25	97	1	1
24	97	1	1
23	97	1	1
22	97	1	1
21	97	1	1
20	97	1	1
19	97	1	1
18	97	1	1
17	97	1	1
16	97	1	1
15	97	1	1
14	97	1	1
13	97	1	1
12	97	1	1
11	97	1	1
10	97	1	1
9	97	1	1
8	97	1	1
7	97	1	1
6	97	1	1
5	97	1	1
4	97	1	1
3	97	1	1
2	97	1	1
27	95	1	1
26	95	1	1
25	95	1	1
24	95	1	1
23	95	1	1
22	95	1	1
21	95	1	1
20	95	1	1
19	95	1	1
18	95	1	1
17	95	1	1
16	95	1	1
15	95	1	1
14	95	1	1
13	95	1	1
12	95	1	1
11	95	1	1
10	95	1	1
9	95	1	1
8	95	1	1
7	95	1	1
6	95	1	1
5	95	1	1
4	95	1	1
3	95	1	1
2	95	1	1
27	93	1	1
26	93	1	1
25	93	1	1
24	93	1	1
23	93	1	1
22	93	1	1
21	93	1	1
20	93	1	1
19	93	1	1
18	93	1	1
17	93	1	1
16	93	1	1
15	93	1	1
14	93	1	1
13	93	1	1
12	93	1	1
11	93	1	1
10	93	1	1
9	93	1	1
8	93	1	1
7	93	1	1
6	93	1	1
5	93	1	1
4	93	1	1
3	93	1	1
2	93	1	1
27	91	1	1
26	91	1	1
25	91	1	1
24	91	1	1
23	91	1	1
22	91	1	1
21	91	1	1
20	91	1	1
19	91	1	1
18	91	1	1
17	91	1	1
16	91	1	1
15	91	1	1
14	91	1	1
13	91	1	1
12	91	1	1
11	91	1	1
10	91	1	1
9	91	1	1
8	91	1	1
7	91	1	1
6	91	1	1
5	91	1	1
4	91	1	1
3	91	1	1
2	91	1	1
27	89	1	1
26	89	1	1
25	89	1	1
24	89	1	1
23	89	1	1
22	89	1	1
21	89	1	1
20	89	1	1
19	89	1	1
18	89	1	1
17	89	1	1
16	89	1	1
15	89	1	1
14	89	1	1
13	89	1	1
12	89	1	1
11	89	1	1
10	89	1	1
9	89	1	1
8	89	1	1
7	89	1	1
6	89	1	1
5	89	1	1
4	89	1	1
3	89	1	1
2	89	1	1
27	87	1	1
26	87	1	1
25	87	1	1
24	87	1	1
23	87	1	1
22	87	1	1
21	87	1	1
20	87	1	1
19	87	1	1
18	87	1	1
17	87	1	1
16	87	1	1
15	87	1	1
14	87	1	1
13	87	1	1
12	87	1	1
11	87	1	1
10	87	1	1
9	87	1	1
8	87	1	1
7	87	1	1
6	87	1	1
5	87	1	1
4	87	1	1
3	87	1	1
2	87	1	1
27	85	1	1
26	85	1	1
25	85	1	1
24	85	1	1
23	85	1	1
22	85	1	1
21	85	1	1
20	85	1	1
19	85	1	1
18	85	1	1
17	85	1	1
16	85	1	1
15	85	1	1
14	85	1	1
13	85	1	1
12	85	1	1
11	85	1	1
10	85	1	1
9	85	1	1
8	85	1	1
7	85	1	1
6	85	1	1
5	85	1	1
4	85	1	1
3	85	1	1
2	85	1	1
27	83	1	1
26	83	1	1
25	83	1	1
24	83	1	1
23	83	1	1
22	83	1	1
21	83	1	1
20	83	1	1
19	83	1	1
18	83	1	1
17	83	1	1
16	83	1	1
15	83	1	1
14	83	1	1
13	83	1	1
12	83	1	1
11	83	1	1
10	83	1	1
9	83	1	1
8	83	1	1
7	83	1	1
6	83	1	1
5	83	1	1
4	83	1	1
3	83	1	1
2	83	1	1
27	81	1	1
26	81	1	1
25	81	1	1
24	81	1	1
23	81	1	1
22	81	1	1
21	81	1	1
20	81	1	1
19	81	1	1
18	81	1	1
17	81	1	1
16	81	1	1
15	81	1	1
14	81	1	1
13	81	1	1
12	81	1	1
11	81	1	1
10	81	1	1
9	81	1	1
8	81	1	1
7	81	1	1
6	81	1	1
5	81	1	1
4	81	1	1
3	81	1	1
2	81	1	1
27	79	1	1
26	79	1	1
25	79	1	1
24	79	1	1
23	79	1	1
22	79	1	1
21	79	1	1
20	79	1	1
19	79	1	1
18	79	1	1
17	79	1	1
16	79	1	1
15	79	1	1
14	79	1	1
13	79	1	1
12	79	1	1
11	79	1	1
10	79	1	1
9	79	1	1
8	79	1	1
7	79	1	1
6	79	1	1
5	79	1	1
4	79	1	1
3	79	1	1
2	79	1	1
27	77	1	1
26	77	1	1
25	77	1	1
24	77	1	1
23	77	1	1
22	77	1	1
21	77	1	1
20	77	1	1
19	77	1	1
18	77	1	1
17	77	1	1
16	77	1	1
15	77	1	1
14	77	1	1
13	77	1	1
12	77	1	1
11	77	1	1
10	77	1	1
9	77	1	1
8	77	1	1
7	77	1	1
6	77	1	1
5	77	1	1
4	77	1	1
3	77	1	1
2	77	1	1
27	75	1	1
26	75	1	1
25	75	1	1
24	75	1	1
23	75	1	1
22	75	1	1
21	75	1	1
20	75	1	1
19	75	1	1
18	75	1	1
17	75	1	1
16	75	1	1
15	75	1	1
14	75	1	1
13	75	1	1
12	75	1	1
11	75	1	1
10	75	1	1
9	75	1	1
8	75	1	1
7	75	1	1
6	75	1	1
3	75	1	1
2	75	1	1
27	73	1	1
26	73	1	1
25	73	1	1
24	73	1	1
23	73	1	1
22	73	1	1
21	73	1	1
20	73	1	1
19	73	1	1
18	73	1	1
17	73	1	1
16	73	1	1
15	73	1	1
14	73	1	1
13	73	1	1
12	73	1	1
11	73	1	1
10	73	1	1
9	73	1	1
8	73	1	1
7	73	1	1
6	73	1	1
3	73	1	1
2	73	1	1
27	71	1	1
26	71	1	1
25	71	1	1
24	71	1	1
23	71	1	1
22	71	1	1
21	71	1	1
20	71	1	1
19	71	1	1
18	71	1	1
17	71	1	1
16	71	1	1
15	71	1	1
14	71	1	1
13	71	1	1
12	71	1	1
11	71	1	1
10	71	1	1
9	71	1	1
8	71	1	1
7	71	1	1
6	71	1	1
3	71	1	1
2	71	1	1
27	69	1	1
26	69	1	1
25	69	1	1
24	69	1	1
23	69	1	1
22	69	1	1
21	69	1	1
20	69	1	1
19	69	1	1
18	69	1	1
17	69	1	1
16	69	1	1
15	69	1	1
14	69	1	1
13	69	1	1
12	69	1	1
11	69	1	1
10	69	1	1
9	69	1	1
8	69	1	1
7	69	1	1
6	69	1	1
3	69	1	1
2	69	1	1
27	67	1	1
26	67	1	1
25	67	1	1
24	67	1	1
23	67	1	1
22	67	1	1
21	67	1	1
20	67	1	1
19	67	1	1
18	67	1	1
17	67	1	1
16	67	1	1
15	67	1	1
14	67	1	1
13	67	1	1
12	67	1	1
11	67	1	1
10	67	1	1
9	67	1	1
8	67	1	1
7	67	1	1
6	67	1	1
3	67	1	1
2	67	1	1
27	65	1	1
26	65	1	1
25	65	1	1
24	65	1	1
23	65	1	1
22	65	1	1
21	65	1	1
20	65	1	1
19	65	1	1
18	65	1	1
17	65	1	1
16	65	1	1
15	65	1	1
14	65	1	1
13	65	1	1
12	65	1	1
11	65	1	1
10	65	1	1
9	65	1	1
8	65	1	1
7	65	1	1
6	65	1	1
3	65	1	1
2	65	1	1
27	63	1	1
26	63	1	1
25	63	1	1
24	63	1	1
23	63	1	1
22	63	1	1
21	63	1	1
20	63	1	1
19	63	1	1
18	63	1	1
17	63	1	1
16	63	1	1
15	63	1	1
14	63	1	1
13	63	1	1
12	63	1	1
11	63	1	1
10	63	1	1
9	63	1	1
8	63	1	1
7	63	1	1
6	63	1	1
3	63	1	1
2	63	1	1
27	61	1	1
26	61	1	1
25	61	1	1
24	61	1	1
23	61	1	1
22	61	1	1
21	61	1	1
20	61	1	1
19	61	1	1
18	61	1	1
17	61	1	1
16	61	1	1
15	61	1	1
14	61	1	1
13	61	1	1
12	61	1	1
11	61	1	1
10	61	1	1
9	61	1	1
8	61	1	1
7	61	1	1
6	61	1	1
3	61	1	1
2	61	1	1
27	59	1	1
26	59	1	1
25	59	1	1
24	59	1	1
23	59	1	1
22	59	1	1
21	59	1	1
20	59	1	1
19	59	1	1
18	59	1	1
17	59	1	1
16	59	1	1
15	59	1	1
14	59	1	1
13	59	1	1
12	59	1	1
11	59	1	1
10	59	1	1
9	59	1	1
8	59	1	1
7	59	1	1
6	59	1	1
3	59	1	1
2	59	1	1
27	57	1	1
26	57	1	1
25	57	1	1
24	57	1	1
23	57	1	1
22	57	1	1
21	57	1	1
20	57	1	1
19	57	1	1
18	57	1	1
17	57	1	1
16	57	1	1
15	57	1	1
14	57	1	1
13	57	1	1
12	57	1	1
11	57	1	1
10	57	1	1
9	57	1	1
8	57	1	1
7	57	1	1
6	57	1	1
3	57	1	1
2	57	1	1
27	55	1	1
26	55	1	1
25	55	1	1
24	55	1	1
23	55	1	1
22	55	1	1
21	55	1	1
20	55	1	1
19	55	1	1
18	55	1	1
17	55	1	1
16	55	1	1
15	55	1	1
14	55	1	1
13	55	1	1
12	55	1	1
11	55	1	1
10	55	1	1
9	55	1	1
8	55	1	1
7	55	1	1
6	55	1	1
3	55	1	1
2	55	1	1
27	53	1	1
26	53	1	1
25	53	1	1
24	53	1	1
23	53	1	1
22	53	1	1
21	53	1	1
20	53	1	1
19	53	1	1
18	53	1	1
17	53	1	1
16	53	1	1
15	53	1	1
14	53	1	1
13	53	1	1
12	53	1	1
11	53	1	1
10	53	1	1
9	53	1	1
8	53	1	1
7	53	1	1
6	53	1	1
3	53	1	1
2	53	1	1
21	51	1	1
20	51	1	1
19	51	1	1
18	51	1	1
17	51	1	1
16	51	1	1
15	51	1	1
14	51	1	1
13	51	1	1
12	51	1	1
11	51	1	1
10	51	1	1
9	51	1	1
8	51	1	1
7	51	1	1
6	51	1	1
3	51	1	1
2	51	1	1
21	49	1	1
20	49	1	1
19	49	1	1
18	49	1	1
17	49	1	1
16	49	1	1
15	49	1	1
14	49	1	1
13	49	1	1
12	49	1	1
11	49	1	1
10	49	1	1
9	49	1	1
8	49	1	1
7	49	1	1
6	49	1	1
3	49	1	1
2	49	1	1
21	47	1	1
20	47	1	1
19	47	1	1
18	47	1	1
17	47	1	1
16	47	1	1
15	47	1	1
14	47	1	1
13	47	1	1
12	47	1	1
11	47	1	1
10	47	1	1
9	47	1	1
8	47	1	1
7	47	1	1
6	47	1	1
3	47	1	1
2	47	1	1
21	45	1	1
20	45	1	1
19	45	1	1
18	45	1	1
17	45	1	1
16	45	1	1
15	45	1	1
14	45	1	1
13	45	1	1
12	45	1	1
11	45	1	1
10	45	1	1
9	45	1	1
8	45	1	1
7	45	1	1
6	45	1	1
3	45	1	1
2	45	1	1
21	43	1	1
20	43	1	1
19	43	1	1
18	43	1	1
17	43	1	1
16	43	1	1
15	43	1	1
14	43	1	1
13	43	1	1
12	43	1	1
11	43	1	1
10	43	1	1
9	43	1	1
8	43	1	1
7	43	1	1
6	43	1	1
3	43	1	1
2	43	1	1
21	41	1	1
20	41	1	1
19	41	1	1
18	41	1	1
17	41	1	1
16	41	1	1
15	41	1	1
14	41	1	1
13	41	1	1
12	41	1	1
11	41	1	1
10	41	1	1
9	41	1	1
8	41	1	1
7	41	1	1
6	41	1	1
3	41	1	1
2	41	1	1
21	39	1	1
20	39	1	1
19	39	1	1
18	39	1	1
17	39	1	1
16	39	1	1
15	39	1	1
14	39	1	1
13	39	1	1
12	39	1	1
11	39	1	1
10	39	1	1
9	39	1	1
8	39	1	1
7	39	1	1
6	39	1	1
3	39	1	1
2	39	1	1
21	37	1	1
20	37	1	1
19	37	1	1
18	37	1	1
17	37	1	1
16	37	1	1
15	37	1	1
14	37	1	1
13	37	1	1
12	37	1	1
11	37	1	1
10	37	1	1
9	37	1	1
8	37	1	1
7	37	1	1
6	37	1	1
3	37	1	1
2	37	1	1
21	35	1	1
20	35	1	1
19	35	1	1
18	35	1	1
17	35	1	1
16	35	1	1
15	35	1	1
14	35	1	1
13	35	1	1
12	35	1	1
11	35	1	1
10	35	1	1
9	35	1	1
8	35	1	1
7	35	1	1
6	35	1	1
3	35	1	1
2	35	1	1
21	33	1	1
20	33	1	1
19	33	1	1
18	33	1	1
17	33	1	1
16	33	1	1
15	33	1	1
14	33	1	1
13	33	1	1
12	33	1	1
11	33	1	1
10	33	1	1
9	33	1	1
8	33	1	1
7	33	1	1
6	33	1	1
3	33	1	1
2	33	1	1
21	31	1	1
20	31	1	1
19	31	1	1
18	31	1	1
17	31	1	1
16	31	1	1
15	31	1	1
14	31	1	1
13	31	1	1
12	31	1	1
11	31	1	1
10	31	1	1
9	31	1	1
8	31	1	1
7	31	1	1
6	31	1	1
3	31	1	1
2	31	1	1
21	29	1	1
20	29	1	1
19	29	1	1
18	29	1	1
17	29	1	1
16	29	1	1
15	29	1	1
14	29	1	1
13	29	1	1
12	29	1	1
11	29	1	1
10	29	1	1
9	29	1	1
8	29	1	1
7	29	1	1
6	29	1	1
3	29	1	1
2	29	1	1
19	27	1	1
18	27	1	1
17	27	1	1
16	27	1	1
15	27	1	1
14	27	1	1
13	27	1	1
12	27	1	1
11	27	1	1
10	27	1	1
9	27	1	1
8	27	1	1
7	27	1	1
6	27	1	1
5	27	1	1
4	27	1	1
3	27	1	1
2	27	1	1
19	25	1	1
18	25	1	1
17	25	1	1
16	25	1	1
15	25	1	1
14	25	1	1
13	25	1	1
12	25	1	1
11	25	1	1
10	25	1	1
9	25	1	1
8	25	1	1
7	25	1	1
6	25	1	1
5	25	1	1
4	25	1	1
3	25	1	1
2	25	1	1
19	23	1	1
18	23	1	1
17	23	1	1
16	23	1	1
15	23	1	1
14	23	1	1
13	23	1	1
12	23	1	1
11	23	1	1
10	23	1	1
9	23	1	1
8	23	1	1
7	23	1	1
6	23	1	1
5	23	1	1
4	23	1	1
3	23	1	1
2	23	1	1
19	21	1	1
18	21	1	1
17	21	1	1
16	21	1	1
15	21	1	1
14	21	1	1
13	21	1	1
12	21	1	1
11	21	1	1
10	21	1	1
9	21	1	1
8	21	1	1
7	21	1	1
6	21	1	1
5	21	1	1
4	21	1	1
3	21	1	1
2	21	1	1
19	19	1	1
18	19	1	1
17	19	1	1
16	19	1	1
15	19	1	1
14	19	1	1
13	19	1	1
12	19	1	1
11	19	1	1
10	19	1	1
9	19	1	1
8	19	1	1
7	19	1	1
6	19	1	1
5	19	1	1
4	19	1	1
3	19	1	1
2	19	1	1
19	17	1	1
18	17	1	1
17	17	1	1
16	17	1	1
15	17	1	1
14	17	1	1
13	17	1	1
12	17	1	1
11	17	1	1
10	17	1	1
9	17	1	1
8	17	1	1
7	17	1	1
6	17	1	1
5	17	1	1
4	17	1	1
3	17	1	1
2	17	1	1
19	15	1	1
18	15	1	1
17	15	1	1
16	15	1	1
15	15	1	1
14	15	1	1
13	15	1	1
12	15	1	1
11	15	1	1
10	15	1	1
9	15	1	1
8	15	1	1
7	15	1	1
6	15	1	1
5	15	1	1
4	15	1	1
3	15	1	1
2	15	1	1
19	13	1	1
18	13	1	1
17	13	1	1
16	13	1	1
15	13	1	1
14	13	1	1
13	13	1	1
12	13	1	1
11	13	1	1
10	13	1	1
9	13	1	1
8	13	1	1
7	13	1	1
6	13	1	1
5	13	1	1
4	13	1	1
3	13	1	1
2	13	1	1
19	11	1	1
18	11	1	1
17	11	1	1
16	11	1	1
15	11	1	1
14	11	1	1
13	11	1	1
12	11	1	1
11	11	1	1
10	11	1	1
9	11	1	1
8	11	1	1
7	11	1	1
6	11	1	1
5	11	1	1
4	11	1	1
3	11	1	1
2	11	1	1
19	9	1	1
18	9	1	1
17	9	1	1
16	9	1	1
15	9	1	1
14	9	1	1
13	9	1	1
12	9	1	1
11	9	1	1
10	9	1	1
9	9	1	1
8	9	1	1
7	9	1	1
6	9	1	1
5	9	1	1
4	9	1	1
3	9	1	1
2	9	1	1
19	7	1	1
18	7	1	1
17	7	1	1
16	7	1	1
15	7	1	1
14	7	1	1
13	7	1	1
12	7	1	1
11	7	1	1
10	7	1	1
9	7	1	1
8	7	1	1
7	7	1	1
6	7	1	1
5	7	1	1
4	7	1	1
3	7	1	1
2	7	1	1
19	5	1	1
18	5	1	1
17	5	1	1
16	5	1	1
15	5	1	1
14	5	1	1
13	5	1	1
12	5	1	1
11	5	1	1
10	5	1	1
9	5	1	1
8	5	1	1
7	5	1	1
6	5	1	1
5	5	1	1
4	5	1	1
3	5	1	1
2	5	1	1
